# Supplementary material for: Towards pathway-centric cancer therapies via pharmacogenomic profiling analysis of ERK signalling pathway
Source: Clin Transl Med. 2015 Jul 28;4:25. doi: 10.1186/s40169-015-0066-1 (PMC4518023; doi:10.1186/s40169-015-0066-1)
Supplement: Additional File 1: — Table S1. Genes whose genomic alterations associated with drug sensitivity (Mann–Whitney U test, adjusted p < 0.1). [file 40169_2015_66_MOESM1_ESM.xlsx]

## Sheet: Supplementary file1_2.txt
gene	biomarker	drug	targets	drug_response(DR)	median(DR)_mutGroup	median(DR)_WTGroup	pval_mannwhitneyu	adj_pval	source
BRAF	sensitive	AZD6244	MEK1/2	activity area	2.44666	0.840544	9.11e-15	3.5e-10	CCLE
BRAF	sensitive	PD-0325901	MEK1/2	activity area	3.21901	1.34323	3.82e-14	7.35e-10	CCLE
BRAF	sensitive	PLX4720	RAF	activity area	0.961036	0.254719	2.35e-12	3.01e-08	CCLE
KRAS	sensitive	PD-0325901	MEK1/2	activity area	2.33516	1.33909	6.19e-07	0.00595199	CCLE
BRAF	sensitive	RAF265	Raf kinase B, KDR	activity area	1.91367	1.411	1.45e-06	0.011154	CCLE
NRAS	sensitive	AZD6244	MEK1/2	activity area	2.34638	0.958735	3.32e-06	0.0192859	CCLE
NRAS	sensitive	PD-0325901	MEK1/2	activity area	2.62232	1.44807	3.51e-06	0.0192859	CCLE
DBF4	resistant	PF2341066	c-MET, ALK	activity area	0.255983	0.635837	7.31e-06	0.0327354	CCLE
RB1	resistant	PD-0332991	CDK4/6	activity area	0.157142	0.476809	7.66e-06	0.0327354	CCLE
KLF6	resistant	PHA-665752	c-MET	activity area	0.0234835	0.369952	2.39e-05	0.0919242	CCLE
TP53	resistant	Nutlin-3	MDM2	activity area	0.361676	0.542866	2.7e-05	0.0944067	CCLE
TP53	resistant	Nutlin-3a	MDM2	log(IC50)	5.51464	2.13594	2.84e-32	1.15418e-28	CGP
CDKN2A	sensitive	Dasatinib	ABL, SRC, KIT, PDGFR	log(IC50)	-0.731362	4.10289	4.95e-12	9.03563e-09	CGP
BRAF	sensitive	SB590885	BRAF	log(IC50)	2.89922	5.5714	6.67e-12	9.03563e-09	CGP
RB1	resistant	PD-0332991	CDK4/6	log(IC50)	4.38396	1.98703	9.8e-12	9.9568e-09	CGP
CDKN2a(p14)	sensitive	Dasatinib	ABL, SRC, KIT, PDGFR	log(IC50)	-0.840012	3.97906	3.07e-11	2.4953e-08	CGP
BRAF	sensitive	PD-0325901	MEK1/2	log(IC50)	-2.04134	0.488519	1.35e-10	9.144e-08	CGP
CDKN2A	sensitive	PD-0332991	CDK4/6	log(IC50)	1.66196	3.02993	2.53e-10	1.31572e-07	CGP
BRAF	sensitive	RDEA119	MEK1/2	log(IC50)	-0.0468719	2.62863	2.59e-10	1.31572e-07	CGP
CDKN2A	sensitive	WH-4-023	SRC family, ABL	log(IC50)	2.4818	5.55366	3.43e-10	1.54884e-07	CGP
BRAF	sensitive	PLX4720	BRAF	log(IC50)	2.12485	5.25748	4.99e-10	2.02794e-07	CGP
CDKN2a(p14)	sensitive	Erlotinib	EGFR	log(IC50)	4.18123	5.26099	2.49e-09	9.0424e-07	CGP
CDKN2a(p14)	sensitive	WH-4-023	SRC family, ABL	log(IC50)	2.46886	5.36889	2.67e-09	9.0424e-07	CGP
CDKN2A	sensitive	Erlotinib	EGFR	log(IC50)	4.27631	5.26099	1.84e-08	5.75212e-06	CGP
BRAF	sensitive	AZD6244	MEK1/2	log(IC50)	0.269193	3.2112	2.51e-08	7.28617e-06	CGP
KRAS	sensitive	PD-0325901	MEK1/2	log(IC50)	-1.21299	0.531556	4.26e-08	1.15418e-05	CGP
CDKN2a(p14)	sensitive	PD-0332991	CDK4/6	log(IC50)	1.69552	2.69774	6.27e-08	1.59258e-05	CGP
KRAS	resistant	BX-795	TBK1, PDK1, IKK, AURKB/C	log(IC50)	2.99918	1.99967	8.13e-07	0.000194355	CGP
CDKN2A	sensitive	Bortezomib	Proteasome	log(IC50)	-6.13488	-4.41965	1.68e-06	0.000377371	CGP
APC	resistant	Temsirolimus	MTOR	log(IC50)	1.0756	-1.26109	1.84e-06	0.000377371	CGP
BRAF	sensitive	AZ628	BRAF	log(IC50)	-2.32556	2.8463	1.92e-06	0.000377371	CGP
CDKN2A	sensitive	AZD-0530	SRC, ABL1	log(IC50)	3.7777	4.90691	1.95e-06	0.000377371	CGP
CDKN2a(p14)	sensitive	AZD-0530	SRC, ABL1	log(IC50)	3.73942	4.87192	2.26e-06	0.000417484	CGP
CDKN2A	sensitive	MG-132	Proteasome	log(IC50)	0.36095	2.91262	3.05e-06	0.000538922	CGP
BRAF	sensitive	CI-1040	MEK1/2	log(IC50)	1.34857	2.69261	5.08e-06	0.000860213	CGP
KRAS	sensitive	AZD6244	MEK1/2	log(IC50)	1.50147	3.22497	6.23e-06	0.000986571	CGP
CDKN2a(p14)	sensitive	PF-02341066	MET, ALK	log(IC50)	4.23503	4.84475	6.41e-06	0.000986571	CGP
CDKN2A	sensitive	BMS-536924	IGF1R	log(IC50)	1.47413	3.25464	6.6e-06	0.000986571	CGP
EWS_FLI1	resistant	RDEA119	MEK1/2	log(IC50)	5.11136	2.26742	6.92e-06	0.000986571	CGP
KRAS	resistant	Temsirolimus	MTOR	log(IC50)	-0.15753	-1.28889	7.04e-06	0.000986571	CGP
CDKN2a(p14)	sensitive	GSK269962A	ROCK	log(IC50)	3.20641	4.241	7.52e-06	0.00101871	CGP
CDKN2a(p14)	sensitive	BMS-536924	IGF1R	log(IC50)	1.47176	3.20625	8.7e-06	0.00112141	CGP
CDKN2a(p14)	sensitive	WZ-1-84	BMX, Tec-family	log(IC50)	5.16664	6.19533	8.83e-06	0.00112141	CGP
CDKN2a(p14)	sensitive	Bortezomib	Proteasome	log(IC50)	-6.15551	-4.52081	1.06e-05	0.00130541	CGP
RB1	resistant	CI-1040	MEK1/2	log(IC50)	3.58082	2.54118	1.52e-05	0.00181685	CGP
CDKN2A	sensitive	WZ-1-84	BMX, Tec-family	log(IC50)	5.22385	6.19081	1.98e-05	0.00229906	CGP
EWS_FLI1	sensitive	AZD-2281	PARP1/2	log(IC50)	1.62257	5.2254	2.37e-05	0.00267547	CGP
RB1	resistant	PD-0325901	MEK1/2	log(IC50)	1.78767	0.221074	2.58e-05	0.00283382	CGP
CDKN2A	sensitive	PF-02341066	MET, ALK	log(IC50)	4.2845	4.84004	3.07e-05	0.00328328	CGP
CDKN2a(p14)	sensitive	VX-680	Aurora A/B/C, FLT3, ABL1, JAK2,	log(IC50)	1.55311	3.31429	3.31e-05	0.00344919	CGP
CDKN2A	sensitive	AZD6244	MEK1/2	log(IC50)	2.53568	3.34581	3.58e-05	0.00361795	CGP
KRAS	resistant	GDC0941	PI3K (class 1)	log(IC50)	2.9967	2.12748	3.65e-05	0.00361795	CGP
BRAF	sensitive	Nutlin-3a	MDM2	log(IC50)	2.72536	5.19471	4.14e-05	0.00390144	CGP
RB1	resistant	Nutlin-3a	MDM2	log(IC50)	5.77853	4.92653	4.16e-05	0.00390144	CGP
PIK3CA	sensitive	AKT_inhibitor_VIII	AKT1/2	log(IC50)	2.19728	3.4421	4.28e-05	0.00390144	CGP
BRAF	sensitive	Obatoclax_Mesylate	BCL-2, BCL-XL, MCL-1	log(IC50)	-2.6455	-1.13456	4.32e-05	0.00390144	CGP
APC	resistant	BX-795	TBK1, PDK1, IKK, AURKB/C	log(IC50)	3.43917	2.02678	4.49e-05	0.00396682	CGP
KRAS	resistant	AZD6482	PI3Kb (P3C2B)	log(IC50)	4.28665	3.20736	5.84e-05	0.00504974	CGP
CDKN2A	sensitive	RDEA119	MEK1/2	log(IC50)	1.76059	2.69376	6.55e-05	0.00554567	CGP
KRAS	sensitive	CI-1040	MEK1/2	log(IC50)	1.9284	2.72183	7.19e-05	0.00585216	CGP
CDKN2A	sensitive	NVP-BEZ235	PI3K (Class 1) and mTORC1/2	log(IC50)	-2.7367	-2.33214	7.2e-05	0.00585216	CGP
APC	resistant	NVP-BEZ235	PI3K (Class 1) and mTORC1/2	log(IC50)	-1.30529	-2.51607	7.42e-05	0.00591272	CGP
PTEN	sensitive	Temsirolimus	MTOR	log(IC50)	-2.55239	-1.02813	8.26e-05	0.00628415	CGP
CDKN2a(p14)	sensitive	GNF-2	BCR-ABL	log(IC50)	4.37759	4.80983	8.35e-05	0.00628415	CGP
TP53	resistant	CEP-701	FLT3, JAK2, NTRK1, RET	log(IC50)	-0.0428438	-0.776369	8.35e-05	0.00628415	CGP
EWS_FLI1	resistant	AZD6244	MEK1/2	log(IC50)	5.34482	2.98481	9.45e-05	0.00694509	CGP
CDKN2A	sensitive	GNF-2	BCR-ABL	log(IC50)	4.37883	4.81415	9.57e-05	0.00694509	CGP
NOTCH1	sensitive	ZM-447439	AURKB	log(IC50)	0.692024	2.76104	0.00010011	0.00706912	CGP
EWS_FLI1	resistant	PD-0325901	MEK1/2	log(IC50)	2.05632	0.236444	0.000100888	0.00706912	CGP
CDKN2a(p14)	sensitive	Sunitinib	PDGFRA, PDGFRB, VEGFR(KDR), KIT, FLT3	log(IC50)	2.14233	3.40638	0.000121995	0.00830269	CGP
CDKN2a(p14)	sensitive	MG-132	Proteasome	log(IC50)	0.850518	2.82066	0.000124189	0.00830269	CGP
KRAS	sensitive	RDEA119	MEK1/2	log(IC50)	1.46422	2.57533	0.000126653	0.00830269	CGP
APC	resistant	GDC0941	PI3K (class 1)	log(IC50)	4.22003	2.18475	0.000126665	0.00830269	CGP
KRAS	resistant	BI-D1870	RSK1/2/3/5, PLK1, AURKB	log(IC50)	3.15583	2.22047	0.000137711	0.00888345	CGP
CDKN2A	sensitive	GSK269962A	ROCK	log(IC50)	3.29282	4.18733	0.000142712	0.00897744	CGP
NOTCH1	sensitive	ABT-263	BCL2, BCL-XL, BCL-W	log(IC50)	-1.10912	3.01034	0.000144051	0.00897744	CGP
TP53	sensitive	AKT_inhibitor_VIII	AKT1/2	log(IC50)	2.91921	3.76719	0.000145795	0.00897744	CGP
EWS_FLI1	sensitive	GDC-0449	SMO	log(IC50)	4.60956	6.09015	0.000155249	0.00939764	CGP
CDKN2a(p14)	sensitive	NVP-BEZ235	PI3K (Class 1) and mTORC1/2	log(IC50)	-2.81985	-2.35683	0.000157244	0.00939764	CGP
NRAS	sensitive	CI-1040	MEK1/2	log(IC50)	1.10392	2.67038	0.000162741	0.00958521	CGP
CDKN2a(p14)	sensitive	PLX4720	BRAF	log(IC50)	4.68373	5.37358	0.00016634	0.00965123	CGP
PIK3CA	resistant	SB_216763	GSK3A/B	log(IC50)	6.29434	5.79274	0.00017522	0.00965123	CGP
CDKN2A	sensitive	Paclitaxel	Microtubules	log(IC50)	-3.63382	-2.28263	0.000175309	0.00965123	CGP
CDKN2a(p14)	sensitive	Paclitaxel	Microtubules	log(IC50)	-3.68454	-2.32848	0.000175376	0.00965123	CGP
EWS_FLI1	sensitive	Cytarabine	DNA synthesis	log(IC50)	-1.42599	0.55251	0.000175736	0.00965123	CGP
SMAD4	sensitive	WZ-1-84	BMX, Tec-family	log(IC50)	2.60257	5.95744	0.000178678	0.00968197	CGP
CDKN2A	sensitive	VX-680	Aurora A/B/C, FLT3, ABL1, JAK2,	log(IC50)	1.72306	3.30125	0.000184256	0.00985285	CGP
APC	resistant	Cisplatin	DNA crosslinker	log(IC50)	4.85612	3.23559	0.000190106	0.0100336	CGP
CDKN2A	sensitive	CI-1040	MEK1/2	log(IC50)	2.40452	2.8003	0.000195418	0.0100567	CGP
SMAD4	sensitive	Paclitaxel	Microtubules	log(IC50)	-5.25742	-2.66069	0.000195558	0.0100567	CGP
CDKN2A	sensitive	PD-0325901	MEK1/2	log(IC50)	0.0291011	0.605333	0.000197966	0.0100567	CGP
PTEN	sensitive	GSK269962A	ROCK	log(IC50)	2.59177	4.13534	0.000213609	0.0107174	CGP
CDKN2a(p14)	sensitive	Midostaurin	KIT	log(IC50)	-0.300225	0.717027	0.000223551	0.0109585	CGP
TP53	resistant	AZD-2281	PARP1/2	log(IC50)	5.37923	4.62011	0.000223807	0.0109585	CGP
CDKN2a(p14)	sensitive	JW-7-52-1	MTOR	log(IC50)	-2.69485	-1.33379	0.000235349	0.0113864	CGP
BRAF	resistant	AICAR	AMPK agonist	log(IC50)	8.72107	7.95016	0.000240919	0.0115188	CGP
EWS_FLI1	sensitive	Elesclomol	HSP70	log(IC50)	-4.94983	-3.20133	0.000245398	0.0115965	CGP
EWS_FLI1	sensitive	Cisplatin	DNA crosslinker	log(IC50)	0.988497	3.33706	0.000250448	0.0116991	CGP
KRAS	resistant	KU-55933	ATM	log(IC50)	5.84832	5.13318	0.000272878	0.012602	CGP
NOTCH1	sensitive	ATRA	Retinoic acid and retinoid X receptor agonist	log(IC50)	3.05549	5.29744	0.000286527	0.012975	CGP
BCR_ABL	sensitive	Nilotinib	ABL	log(IC50)	-5.51197	4.61364	0.000287341	0.012975	CGP
NRAS	resistant	BIBW2992	EGFR, ERBB2	log(IC50)	3.34515	2.58556	0.000301606	0.0133401	CGP
STK11	resistant	Shikonin	unknown	log(IC50)	1.12041	-0.120878	0.000303692	0.0133401	CGP
BCR_ABL	sensitive	Imatinib	ABL, KIT, PDGFR	log(IC50)	-2.41922	5.06928	0.000305273	0.0133401	CGP
EWS_FLI1	sensitive	Vorinostat	HDAC inhibitor Class I, IIa, IIb, IV	log(IC50)	0.428622	1.35446	0.000308698	0.0133463	CGP
APC	resistant	ATRA	Retinoic acid and retinoid X receptor agonist	log(IC50)	6.12245	5.16168	0.000332356	0.0142101	CGP
KRAS	resistant	Docetaxel	Microtubules	log(IC50)	-4.89762	-5.54858	0.000338517	0.0142101	CGP
BCR_ABL	sensitive	Bosutinib	SRC, ABL, TEC	log(IC50)	-1.16195	3.00189	0.000339168	0.0142101	CGP
BCR_ABL	sensitive	Axitinib	PDGFR, KIT, VEGFR	log(IC50)	-1.61043	3.72587	0.000344446	0.014284	CGP
PTEN	sensitive	AZD6482	PI3Kb (P3C2B)	log(IC50)	2.4064	3.4383	0.000360022	0.0147791	CGP
EWS_FLI1	resistant	17-AAG	HSP90	log(IC50)	1.64711	-1.04846	0.000370286	0.0150484	CGP
CDKN2A	sensitive	Sunitinib	PDGFRA, PDGFRB, VEGFR(KDR), KIT, FLT3	log(IC50)	2.31622	3.4004	0.00037958	0.0152734	CGP
CDKN2A	sensitive	Z-LLNle-CHO	g-secretase	log(IC50)	1.82153	2.87657	0.000390085	0.0155422	CGP
STK11	sensitive	GW_441756	NTRK1	log(IC50)	3.71782	4.48291	0.00039446	0.0155639	CGP
BCR_ABL	sensitive	AZD-0530	SRC, ABL1	log(IC50)	-1.32699	4.56422	0.000400865	0.0156646	CGP
APC	resistant	ZM-447439	AURKB	log(IC50)	4.22082	2.64508	0.000428928	0.0165051	CGP
CDKN2a(p14)	sensitive	Z-LLNle-CHO	g-secretase	log(IC50)	1.82532	2.84977	0.000430496	0.0165051	CGP
RB1	resistant	AZD6244	MEK1/2	log(IC50)	4.17449	2.88079	0.000438372	0.0166499	CGP
CDKN2a(p14)	sensitive	A-770041	SRC family	log(IC50)	3.14324	4.225	0.000443251	0.0166794	CGP
BRAF	resistant	BIBW2992	EGFR, ERBB2	log(IC50)	3.21762	2.58556	0.000480094	0.0179	CGP
NOTCH1	sensitive	Vinblastine	Microtubules	log(IC50)	-5.44156	-4.29459	0.000501102	0.0185134	CGP
CDKN2A	sensitive	A-443654	AKT1/2/3	log(IC50)	-1.12938	-0.293374	0.000552047	0.0202119	CGP
BCR_ABL	sensitive	PF-02341066	MET, ALK	log(IC50)	0.0763081	4.71041	0.000572122	0.0207599	CGP
PIK3CA	sensitive	MK-2206	AKT1/2	log(IC50)	2.03725	2.97971	0.000594098	0.0213665	CGP
NF2	sensitive	Z-LLNle-CHO	g-secretase	log(IC50)	0.497592	2.75343	0.000606437	0.0215539	CGP
CDKN2a(p14)	sensitive	AZ628	BRAF	log(IC50)	2.24122	2.90232	0.000609915	0.0215539	CGP
CDKN2a(p14)	sensitive	AP-24534	ABL	log(IC50)	0.995703	1.88808	0.00062813	0.0220062	CGP
SMAD4	resistant	Temsirolimus	MTOR	log(IC50)	0.295874	-1.25534	0.000648149	0.0224595	CGP
NOTCH1	sensitive	AZD7762	CHK1/2	log(IC50)	-1.38839	-0.0571084	0.000652121	0.0224595	CGP
CDKN2A	sensitive	PLX4720	BRAF	log(IC50)	4.71635	5.34523	0.000658274	0.0224809	CGP
CDKN2A	sensitive	A-770041	SRC family	log(IC50)	3.15846	4.22106	0.000671541	0.0227429	CGP
CDKN2A	sensitive	AZ628	BRAF	log(IC50)	2.25053	2.86937	0.000686765	0.0230662	CGP
PTEN	sensitive	Rapamycin	MTOR	log(IC50)	-1.77628	0.467169	0.000705948	0.0235162	CGP
EWS_FLI1	sensitive	Vinblastine	Microtubules	log(IC50)	-5.54045	-4.29222	0.000724496	0.0239378	CGP
APC	resistant	BI-D1870	RSK1/2/3/5, PLK1, AURKB	log(IC50)	3.19996	2.28334	0.000781304	0.0254525	CGP
CDKN2A	sensitive	JW-7-52-1	MTOR	log(IC50)	-2.61571	-1.38205	0.000782866	0.0254525	CGP
CDKN2a(p14)	sensitive	A-443654	AKT1/2/3	log(IC50)	-1.14365	-0.408815	0.000801711	0.0258584	CGP
SMAD4	sensitive	Lapatinib	EGFR, ERBB2	log(IC50)	1.27055	4.62492	0.000823546	0.02611	CGP
CDKN2a(p14)	sensitive	CHIR-99021	GSK3B	log(IC50)	4.59341	4.90911	0.000828377	0.02611	CGP
APC	resistant	KU-55933	ATM	log(IC50)	6.23032	5.13698	0.000828787	0.02611	CGP
CDKN2a(p14)	sensitive	Imatinib	ABL, KIT, PDGFR	log(IC50)	4.92021	5.178	0.000849034	0.0265421	CGP
CDKN2a(p14)	sensitive	S-Trityl-L-cysteine	KIF11	log(IC50)	1.09528	1.82432	0.000863327	0.0266207	CGP
CDKN2A	sensitive	CGP-60474	CDK1/2/5/7/9	log(IC50)	-2.24813	-1.22522	0.00086465	0.0266207	CGP
SMAD4	sensitive	BI-2536	PLK1/2/3	log(IC50)	-3.51529	-1.47792	0.000891231	0.027114	CGP
EWS_FLI1	sensitive	Docetaxel	Microtubules	log(IC50)	-6.99752	-5.42366	0.000895386	0.027114	CGP
CDKN2A	sensitive	S-Trityl-L-cysteine	KIF11	log(IC50)	1.11901	1.82727	0.000900688	0.027114	CGP
KRAS	resistant	Axitinib	PDGFR, KIT, VEGFR	log(IC50)	4.25601	3.62625	0.000912024	0.0272534	CGP
BCR_ABL	sensitive	ATRA	Retinoic acid and retinoid X receptor agonist	log(IC50)	1.71347	5.2833	0.000931349	0.027512	CGP
PTEN	resistant	OSI-906	IFG1R	log(IC50)	4.52665	3.78228	0.000935692	0.027512	CGP
KRAS	resistant	CEP-701	FLT3, JAK2, NTRK1, RET	log(IC50)	0.332904	-0.381275	0.000940985	0.027512	CGP
NF2	sensitive	Dasatinib	ABL, SRC, KIT, PDGFR	log(IC50)	-3.08346	2.68455	0.000982173	0.0283482	CGP
PIK3CA	resistant	Pazopanib	VEGFR, PDGFRA, PDGFRB, KIT	log(IC50)	5.02239	3.95699	0.000983539	0.0283482	CGP
EWS_FLI1	sensitive	CEP-701	FLT3, JAK2, NTRK1, RET	log(IC50)	-2.0153	-0.153046	0.000995336	0.0284862	CGP
CDKN2A	sensitive	Cytarabine	DNA synthesis	log(IC50)	0.265865	0.625334	0.00100481	0.0284993	CGP
KRAS	resistant	NVP-BEZ235	PI3K (Class 1) and mTORC1/2	log(IC50)	-2.1001	-2.53713	0.00101023	0.0284993	CGP
EWS_FLI1	sensitive	ATRA	Retinoic acid and retinoid X receptor agonist	log(IC50)	3.88546	5.32855	0.00102367	0.0284993	CGP
KRAS	resistant	AZD8055	mTORC1/2	log(IC50)	0.73766	0.260845	0.00102701	0.0284993	CGP
CDKN2a(p14)	sensitive	CI-1040	MEK1/2	log(IC50)	2.40212	2.78426	0.00103086	0.0284993	CGP
SMAD4	resistant	AS601245	JNK	log(IC50)	4.29783	2.4237	0.00106543	0.0292561	CGP
KRAS	resistant	Pazopanib	VEGFR, PDGFRA, PDGFRB, KIT	log(IC50)	4.59305	3.95165	0.00107982	0.0294524	CGP
CDKN2a(p14)	sensitive	Rapamycin	MTOR	log(IC50)	-0.825961	0.605333	0.00111046	0.0299208	CGP
BCR_ABL	sensitive	AICAR	AMPK agonist	log(IC50)	5.44612	8.00905	0.00111368	0.0299208	CGP
CDKN2a(p14)	sensitive	BMS-754807	IGF1R	log(IC50)	0.366692	0.92224	0.00112367	0.0299208	CGP
PTEN	resistant	BIBW2992	EGFR, ERBB2	log(IC50)	3.07705	2.54826	0.00112645	0.0299208	CGP
CDKN2a(p14)	sensitive	BMS-509744	ITK	log(IC50)	3.18222	3.87366	0.00113666	0.0299961	CGP
CDKN2A	sensitive	Thapsigargin	ATPase, Ca++ transporting, cardiac muscle, slow twitch 2	log(IC50)	-4.84497	-4.15187	0.00115252	0.0302183	CGP
BRAF	sensitive	FH535	unknown	log(IC50)	1.27077	1.71923	0.00116629	0.0303832	CGP
VHL	sensitive	WH-4-023	SRC family, ABL	log(IC50)	-1.05858	4.94224	0.0012184	0.0315388	CGP
CDKN2a(p14)	sensitive	Cytarabine	DNA synthesis	log(IC50)	0.271149	0.593758	0.00127824	0.0328784	CGP
APC	resistant	NU-7441	DNAPK	log(IC50)	4.41965	3.52101	0.00129489	0.0330971	CGP
RB1	resistant	Z-LLNle-CHO	g-secretase	log(IC50)	3.39081	2.37779	0.00131907	0.0335044	CGP
NF2	sensitive	Lapatinib	EGFR, ERBB2	log(IC50)	2.00036	4.64267	0.00134738	0.0340109	CGP
PTEN	sensitive	AMG-706	VEGFR, RET, c-KIT, PDGFR	log(IC50)	3.86116	4.44974	0.00137985	0.0346154	CGP
KDM6A	sensitive	Gefitinib	EGFR	log(IC50)	-0.283872	2.22127	0.00139521	0.0347861	CGP
NOTCH1	sensitive	Vorinostat	HDAC inhibitor Class I, IIa, IIb, IV	log(IC50)	-0.0307904	1.35036	0.00140682	0.0348616	CGP
CDKN2A	resistant	ABT-263	BCL2, BCL-XL, BCL-W	log(IC50)	3.53739	2.681	0.00142167	0.0350162	CGP
CDKN2a(p14)	sensitive	Salubrinal	GADD34-PP1C phosphatase	log(IC50)	3.80561	4.43656	0.0014339	0.0351047	CGP
SMAD4	resistant	Pazopanib	VEGFR, PDGFRA, PDGFRB, KIT	log(IC50)	5.07228	3.98739	0.00145345	0.0351629	CGP
CDKN2a(p14)	sensitive	Lapatinib	EGFR, ERBB2	log(IC50)	4.19251	4.78253	0.0014569	0.0351629	CGP
CDKN2a(p14)	sensitive	PHA-665752	MET	log(IC50)	4.77644	5.13784	0.00146807	0.0351629	CGP
KRAS	resistant	PD-173074	FGFR1/3	log(IC50)	4.58696	4.24677	0.00147089	0.0351629	CGP
BCR_ABL	sensitive	GNF-2	BCR-ABL	log(IC50)	-1.20132	4.72341	0.00149628	0.0354498	CGP
EWS_FLI1	sensitive	Methotrexate	Dihydrofolate reductase (DHFR)	log(IC50)	-1.04965	1.43805	0.00150033	0.0354498	CGP
CDH1	resistant	681640	WEE1, CHK1	log(IC50)	4.24111	2.23818	0.001538	0.0361297	CGP
BCR_ABL	sensitive	WH-4-023	SRC family, ABL	log(IC50)	-12.83	4.92986	0.00159924	0.0368992	CGP
BCR_ABL	sensitive	Dasatinib	ABL, SRC, KIT, PDGFR	log(IC50)	-15.139	2.65235	0.00160303	0.0368992	CGP
CDKN2A	sensitive	CHIR-99021	GSK3B	log(IC50)	4.59341	4.9401	0.00161145	0.0368992	CGP
FBXW7	sensitive	Pyrimethamine	Dihydrofolate reductase (DHFR)	log(IC50)	2.02691	5.21837	0.00161581	0.0368992	CGP
APC	resistant	Vinblastine	Microtubules	log(IC50)	-2.65635	-4.38244	0.00162084	0.0368992	CGP
CDKN2A	sensitive	Vinblastine	Microtubules	log(IC50)	-4.61263	-4.1095	0.00162524	0.0368992	CGP
CDKN2a(p14)	sensitive	CGP-60474	CDK1/2/5/7/9	log(IC50)	-2.2568	-1.31003	0.00163922	0.0370098	CGP
NRAS	sensitive	Vorinostat	HDAC inhibitor Class I, IIa, IIb, IV	log(IC50)	0.890056	1.3531	0.00168915	0.0377279	CGP
CDKN2A	sensitive	NVP-TAE684	ALK	log(IC50)	0.877126	1.68851	0.00168959	0.0377279	CGP
PIK3CA	resistant	PLX4720	BRAF	log(IC50)	5.50445	5.06578	0.001725	0.0383083	CGP
TP53	sensitive	BI-2536	PLK1/2/3	log(IC50)	-1.82015	-0.931959	0.00174782	0.0385479	CGP
BCR_ABL	sensitive	Methotrexate	Dihydrofolate reductase (DHFR)	log(IC50)	-3.91547	1.371	0.001763	0.0385479	CGP
TET2	sensitive	681640	WEE1, CHK1	log(IC50)	-1.20487	2.37708	0.00176563	0.0385479	CGP
KRAS	resistant	Vinblastine	Microtubules	log(IC50)	-3.66861	-4.42997	0.00177824	0.0385479	CGP
EWS_FLI1	sensitive	Camptothecin	TOP1	log(IC50)	-14.4811	-5.40919	0.00178415	0.0385479	CGP
PIK3CA	resistant	CI-1040	MEK1/2	log(IC50)	3.66309	2.60228	0.00179456	0.0385479	CGP
KRAS	resistant	681640	WEE1, CHK1	log(IC50)	3.01636	2.11857	0.00180219	0.0385479	CGP
PIK3CA	resistant	CHIR-99021	GSK3B	log(IC50)	5.06673	4.69963	0.00182638	0.0388608	CGP
CDKN2A	sensitive	Imatinib	ABL, KIT, PDGFR	log(IC50)	4.92469	5.17393	0.00190511	0.0403247	CGP
BCR_ABL	sensitive	Sorafenib	PDGFRA, PDGFRB, VEGFR(KDR), KIT, FLT3	log(IC50)	0.320925	4.06017	0.00193327	0.0407089	CGP
CDKN2a(p14)	sensitive	GW843682X	PLK1	log(IC50)	-2.68895	-1.74006	0.00199133	0.041692	CGP
NRAS	resistant	A-770041	SRC family	log(IC50)	5.9543	3.75346	0.00200048	0.041692	CGP
APC	resistant	PD-0332991	CDK4/6	log(IC50)	3.60788	2.08512	0.00208172	0.0431639	CGP
CDKN2A	sensitive	ZM-447439	AURKB	log(IC50)	2.54682	2.90066	0.00212964	0.0439076	CGP
CDKN2A	sensitive	Docetaxel	Microtubules	log(IC50)	-5.68624	-5.39994	0.0021392	0.0439076	CGP
BRAF	sensitive	CEP-701	FLT3, JAK2, NTRK1, RET	log(IC50)	-1.11484	-0.14453	0.00216175	0.0439434	CGP
TET2	sensitive	Vorinostat	HDAC inhibitor Class I, IIa, IIb, IV	log(IC50)	-0.609849	1.33552	0.00216257	0.0439434	CGP
NRAS	sensitive	PD-0325901	MEK1/2	log(IC50)	-1.71412	0.341612	0.00218245	0.0441048	CGP
NRAS	resistant	AZD-0530	SRC, ABL1	log(IC50)	5.21521	4.26742	0.00219222	0.0441048	CGP
APC	sensitive	A-769662	AMPK agonist	log(IC50)	3.76237	4.07759	0.00222382	0.0445203	CGP
TET2	sensitive	Methotrexate	Dihydrofolate reductase (DHFR)	log(IC50)	-4.32239	1.34418	0.00229189	0.0456579	CGP
CDKN2A	sensitive	Lapatinib	EGFR, ERBB2	log(IC50)	4.19418	4.77782	0.00233905	0.0461319	CGP
FBXW7	sensitive	MS-275	HDAC	log(IC50)	0.142257	1.1428	0.00234519	0.0461319	CGP
NOTCH1	sensitive	GSK269962A	ROCK	log(IC50)	2.31297	4.06338	0.00234973	0.0461319	CGP
CDKN2a(p14)	sensitive	BI-2536	PLK1/2/3	log(IC50)	-2.1404	-1.20068	0.00237478	0.0463996	CGP
TET2	sensitive	Vinblastine	Microtubules	log(IC50)	-6.50687	-4.30566	0.00239399	0.0464222	CGP
NOTCH1	sensitive	AICAR	AMPK agonist	log(IC50)	6.31742	8.02974	0.00239879	0.0464222	CGP
KRAS	resistant	Cisplatin	DNA crosslinker	log(IC50)	3.90245	3.2319	0.00244693	0.0468579	CGP
CDKN2a(p14)	sensitive	BX-795	TBK1, PDK1, IKK, AURKB/C	log(IC50)	1.79904	2.27648	0.00245403	0.0468579	CGP
SMAD4	sensitive	Erlotinib	EGFR	log(IC50)	2.12049	4.91231	0.0024658	0.0468579	CGP
KRAS	resistant	Elesclomol	HSP70	log(IC50)	-2.77108	-3.38961	0.00247256	0.0468579	CGP
BCR_ABL	sensitive	A-770041	SRC family	log(IC50)	-1.10093	3.91787	0.00247895	0.0468579	CGP
NF1	resistant	Pyrimethamine	Dihydrofolate reductase (DHFR)	log(IC50)	7.53632	4.94603	0.00252124	0.0474367	CGP
NRAS	sensitive	AZD6244	MEK1/2	log(IC50)	1.25153	3.11116	0.00267359	0.0500713	CGP
CDKN2A	sensitive	GW843682X	PLK1	log(IC50)	-2.6843	-1.73479	0.00275083	0.0512814	CGP
BCR_ABL	sensitive	AZ628	BRAF	log(IC50)	-1.63469	2.78454	0.00278583	0.051499	CGP
EWS_FLI1	sensitive	Mitomycin_C	DNA crosslinker	log(IC50)	-6.33292	-1.01024	0.0027894	0.051499	CGP
TET2	sensitive	AZD7762	CHK1/2	log(IC50)	-3.37283	-0.0740709	0.00280051	0.051499	CGP
NF2	sensitive	Erlotinib	EGFR	log(IC50)	2.95337	4.93883	0.00283287	0.0516888	CGP
BRAF	resistant	AKT_inhibitor_VIII	AKT1/2	log(IC50)	3.93679	3.09129	0.00283627	0.0516888	CGP
FBXW7	sensitive	PF-02341066	MET, ALK	log(IC50)	2.91827	4.71468	0.00288646	0.0523686	CGP
NOTCH1	sensitive	Cytarabine	DNA synthesis	log(IC50)	-1.01307	0.548864	0.00293969	0.0530972	CGP
CDKN2A	sensitive	PHA-665752	MET	log(IC50)	4.77816	5.136	0.00296937	0.0532168	CGP
KDM6A	sensitive	AS601245	JNK	log(IC50)	1.04553	2.50604	0.0029832	0.0532168	CGP
EWS_FLI1	sensitive	PD-0332991	CDK4/6	log(IC50)	0.211838	2.26592	0.00298559	0.0532168	CGP
BRAF	resistant	PD-173074	FGFR1/3	log(IC50)	4.77076	4.2893	0.00300089	0.053256	CGP
CDH1	sensitive	Bicalutamide	Androgen receptor (ANDR)	log(IC50)	3.25271	4.39176	0.00311097	0.0548612	CGP
APC	resistant	DMOG	Prolyl-4-Hydroxylase	log(IC50)	7.06332	6.43916	0.00311834	0.0548612	CGP
SMAD4	sensitive	Dasatinib	ABL, SRC, KIT, PDGFR	log(IC50)	-2.5217	2.67698	0.00314142	0.0549247	CGP
CDKN2a(p14)	sensitive	CGP-082996	CDK4	log(IC50)	3.73869	4.12533	0.00315472	0.0549247	CGP
BRAF	sensitive	CHIR-99021	GSK3B	log(IC50)	3.72888	4.8415	0.00316297	0.0549247	CGP
VHL	sensitive	Dasatinib	ABL, SRC, KIT, PDGFR	log(IC50)	-2.61351	2.66183	0.00317601	0.0549247	CGP
CDKN2a(p14)	sensitive	Cyclopamine	SMO	log(IC50)	5.98498	6.66511	0.00325439	0.0558309	CGP
NF2	sensitive	WH-4-023	SRC family, ABL	log(IC50)	-1.4617	4.93681	0.00325589	0.0558309	CGP
CDKN2A	sensitive	17-AAG	HSP90	log(IC50)	-1.34087	-0.489005	0.00333617	0.0569672	CGP
RB1	resistant	RDEA119	MEK1/2	log(IC50)	3.25734	2.20821	0.00339096	0.0574304	CGP
NOTCH1	sensitive	Cyclopamine	SMO	log(IC50)	3.92171	6.52512	0.00339156	0.0574304	CGP
KRAS	sensitive	AZ628	BRAF	log(IC50)	1.7987	2.84764	0.00344573	0.0579157	CGP
CDH1	resistant	RO-3306	CDK1	log(IC50)	5.79458	5.02246	0.00344872	0.0579157	CGP
APC	resistant	AZD8055	mTORC1/2	log(IC50)	1.3065	0.289213	0.00351334	0.0586992	CGP
PIK3CA	resistant	OSI-906	IFG1R	log(IC50)	4.59047	3.81757	0.00352426	0.0586992	CGP
CDKN2a(p14)	sensitive	RDEA119	MEK1/2	log(IC50)	1.87881	2.6227	0.00354625	0.0588244	CGP
TP53	resistant	AZD6244	MEK1/2	log(IC50)	3.23281	2.60546	0.00358842	0.0590561	CGP
SMAD4	resistant	Bexarotene	Retinioic acid X family agonist	log(IC50)	5.09744	4.21496	0.00359564	0.0590561	CGP
KRAS	resistant	NU-7441	DNAPK	log(IC50)	4.002	3.46627	0.0036236	0.0590561	CGP
BCR_ABL	sensitive	AZD7762	CHK1/2	log(IC50)	-2.30255	-0.0727317	0.00363263	0.0590561	CGP
PTEN	resistant	Bosutinib	SRC, ABL, TEC	log(IC50)	3.36789	2.90362	0.00363288	0.0590561	CGP
SMAD4	sensitive	VX-680	Aurora A/B/C, FLT3, ABL1, JAK2,	log(IC50)	-1.10056	3.02826	0.00366394	0.0593236	CGP
NRAS	resistant	Roscovitine	CDKs	log(IC50)	6.88892	5.20634	0.00368657	0.0594533	CGP
TET2	resistant	PD-0325901	MEK1/2	log(IC50)	3.10522	0.279481	0.00375767	0.0603603	CGP
CDKN2A	sensitive	Midostaurin	KIT	log(IC50)	-0.188441	0.609784	0.00378191	0.0605105	CGP
CDKN2A	sensitive	Cisplatin	DNA crosslinker	log(IC50)	3.10861	3.47544	0.00382288	0.0609262	CGP
EWS_FLI1	sensitive	Temsirolimus	MTOR	log(IC50)	-2.77164	-1.1403	0.0038806	0.0616046	CGP
APC	resistant	Elesclomol	HSP70	log(IC50)	-2.23406	-3.32987	0.00392481	0.0620639	CGP
PTEN	sensitive	NVP-BEZ235	PI3K (Class 1) and mTORC1/2	log(IC50)	-2.75969	-2.4562	0.00397028	0.0625395	CGP
TP53	resistant	AZ628	BRAF	log(IC50)	2.91847	2.21377	0.00406731	0.0637349	CGP
PIK3CA	sensitive	A-443654	AKT1/2/3	log(IC50)	-1.89205	-0.613743	0.00407753	0.0637349	CGP
APC	sensitive	PD-0325901	MEK1/2	log(IC50)	-1.05077	0.356333	0.00412117	0.0641702	CGP
NOTCH1	sensitive	Methotrexate	Dihydrofolate reductase (DHFR)	log(IC50)	-3.17451	1.37637	0.00415144	0.0643949	CGP
CDKN2a(p14)	sensitive	Nutlin-3a	MDM2	log(IC50)	4.6282	5.22886	0.00418476	0.0646111	CGP
CDKN2a(p14)	sensitive	Temsirolimus	MTOR	log(IC50)	-1.36277	-0.938966	0.0042045	0.0646111	CGP
CDKN2A	sensitive	BMS-509744	ITK	log(IC50)	3.37583	3.86629	0.00421307	0.0646111	CGP
KRAS	resistant	CHIR-99021	GSK3B	log(IC50)	5.07434	4.70681	0.00424579	0.0648681	CGP
BCR_ABL	sensitive	VX-680	Aurora A/B/C, FLT3, ABL1, JAK2,	log(IC50)	-1.31969	3.02017	0.00426488	0.0649156	CGP
CDKN2A	sensitive	BI-2536	PLK1/2/3	log(IC50)	-2.01308	-1.38905	0.0042925	0.0650922	CGP
KRAS	resistant	Bosutinib	SRC, ABL, TEC	log(IC50)	3.88461	2.93491	0.00438079	0.065946	CGP
CDKN2A	sensitive	Rapamycin	MTOR	log(IC50)	-0.396141	0.54612	0.00438125	0.065946	CGP
SMAD4	sensitive	A-443654	AKT1/2/3	log(IC50)	-1.52565	-0.613104	0.00441098	0.0661485	CGP
NF2	resistant	NSC-87877	SHP1/2 (PTN6/11)	log(IC50)	7.17457	6.78206	0.00449541	0.0669314	CGP
BCR_ABL	sensitive	VX-702	p38	log(IC50)	2.82869	4.69234	0.00449613	0.0669314	CGP
NOTCH1	resistant	Lapatinib	EGFR, ERBB2	log(IC50)	5.76929	4.55647	0.00453543	0.06727	CGP
BRAF	resistant	Gefitinib	EGFR	log(IC50)	2.81782	2.15578	0.0045665	0.0674845	CGP
PTEN	sensitive	PD-173074	FGFR1/3	log(IC50)	3.7544	4.39756	0.00458694	0.067541	CGP
CDKN2a(p14)	sensitive	AZD6244	MEK1/2	log(IC50)	2.70553	3.23567	0.00463524	0.0675647	CGP
PIK3CA	sensitive	GW_441756	NTRK1	log(IC50)	3.91139	4.47581	0.00464944	0.0675647	CGP
MLH1	resistant	VX-680	Aurora A/B/C, FLT3, ABL1, JAK2,	log(IC50)	5.61373	2.85233	0.00464964	0.0675647	CGP
TET2	resistant	RDEA119	MEK1/2	log(IC50)	5.91803	2.32071	0.00465505	0.0675647	CGP
APC	resistant	CEP-701	FLT3, JAK2, NTRK1, RET	log(IC50)	0.838192	-0.27227	0.00472768	0.0683747	CGP
VHL	sensitive	LFM-A13	BTK	log(IC50)	4.75871	6.10123	0.00479303	0.069074	CGP
KRAS	sensitive	BMS-536924	IGF1R	log(IC50)	0.359462	2.78459	0.00488636	0.0700733	CGP
NRAS	resistant	GW_441756	NTRK1	log(IC50)	4.83993	4.42024	0.00492494	0.0700733	CGP
APC	resistant	MK-2206	AKT1/2	log(IC50)	3.72736	2.86159	0.00492929	0.0700733	CGP
CDKN2A	sensitive	Bosutinib	SRC, ABL, TEC	log(IC50)	2.64354	3.46588	0.00493134	0.0700733	CGP
SMAD4	sensitive	17-AAG	HSP90	log(IC50)	-1.64901	-0.941032	0.00512205	0.0724811	CGP
CDKN2a(p14)	resistant	ABT-263	BCL2, BCL-XL, BCL-W	log(IC50)	3.59552	2.733	0.00513645	0.0724811	CGP
TP53	resistant	CHIR-99021	GSK3B	log(IC50)	4.8893	4.59362	0.00520692	0.0732212	CGP
TP53	resistant	SB_216763	GSK3A/B	log(IC50)	5.96563	5.49519	0.00523647	0.0733828	CGP
STK11	resistant	Vorinostat	HDAC inhibitor Class I, IIa, IIb, IV	log(IC50)	1.63401	1.31474	0.00538668	0.0752014	CGP
KDM6A	sensitive	AZD7762	CHK1/2	log(IC50)	-0.903258	-0.0571084	0.00540325	0.0752014	CGP
EWS_FLI1	sensitive	BI-D1870	RSK1/2/3/5, PLK1, AURKB	log(IC50)	1.03832	2.347	0.00543017	0.0753181	CGP
MLH1	resistant	MG-132	Proteasome	log(IC50)	4.42218	2.2163	0.00548191	0.0754108	CGP
APC	resistant	AZD6482	PI3Kb (P3C2B)	log(IC50)	5.04594	3.27299	0.00549238	0.0754108	CGP
TP53	resistant	AP-24534	ABL	log(IC50)	1.71759	0.833845	0.00549252	0.0754108	CGP
CDKN2A	sensitive	CEP-701	FLT3, JAK2, NTRK1, RET	log(IC50)	-0.523329	-0.0240911	0.00555285	0.0758061	CGP
BCR_ABL	sensitive	ABT-263	BCL2, BCL-XL, BCL-W	log(IC50)	-0.527269	2.99053	0.00555895	0.0758061	CGP
KRAS	resistant	PLX4720	BRAF	log(IC50)	5.46122	5.07044	0.00557727	0.0758061	CGP
NOTCH1	sensitive	PF-02341066	MET, ALK	log(IC50)	2.96144	4.71896	0.00560596	0.0758099	CGP
STK11	resistant	AZD-2281	PARP1/2	log(IC50)	5.71987	5.10028	0.00562396	0.0758099	CGP
MLH1	resistant	WZ-1-84	BMX, Tec-family	log(IC50)	7.27469	5.89774	0.00563351	0.0758099	CGP
CDKN2a(p14)	sensitive	NVP-TAE684	ALK	log(IC50)	0.88929	1.64014	0.00568648	0.0762701	CGP
NRAS	sensitive	681640	WEE1, CHK1	log(IC50)	1.69162	2.4147	0.00581344	0.0776864	CGP
CTNNB1	sensitive	Nutlin-3a	MDM2	log(IC50)	2.40008	5.1226	0.00583742	0.0776864	CGP
CDKN2a(p14)	sensitive	Thapsigargin	ATPase, Ca++ transporting, cardiac muscle, slow twitch 2	log(IC50)	-4.8608	-4.29512	0.00584942	0.0776864	CGP
NF2	sensitive	NVP-TAE684	ALK	log(IC50)	-0.32488	1.56757	0.00587768	0.0778074	CGP
NOTCH1	sensitive	CEP-701	FLT3, JAK2, NTRK1, RET	log(IC50)	-2.20115	-0.163265	0.00589928	0.0778399	CGP
SMAD4	sensitive	GW843682X	PLK1	log(IC50)	-3.88354	-2.17127	0.00594322	0.0781659	CGP
BRAF	resistant	Metformin	AMPK agonist	log(IC50)	10.9892	10.4453	0.00623689	0.0817637	CGP
APC	resistant	RO-3306	CDK1	log(IC50)	5.50998	4.96886	0.00627193	0.0819234	CGP
PIK3CA	resistant	NU-7441	DNAPK	log(IC50)	4.0396	3.52567	0.00628939	0.0819234	CGP
BRAF	resistant	MK-2206	AKT1/2	log(IC50)	3.3055	2.86566	0.00632108	0.082073	CGP
CDKN2A	sensitive	Temsirolimus	MTOR	log(IC50)	-1.33042	-0.93609	0.00638988	0.0827021	CGP
PTEN	sensitive	Cisplatin	DNA crosslinker	log(IC50)	2.58363	3.3795	0.00642695	0.0829023	CGP
BRAF	resistant	Axitinib	PDGFR, KIT, VEGFR	log(IC50)	4.05086	3.6275	0.00644614	0.0829023	CGP
MAP2K4	resistant	Bexarotene	Retinioic acid X family agonist	log(IC50)	5.29891	4.22237	0.00668954	0.0857612	CGP
FBXW7	sensitive	GW843682X	PLK1	log(IC50)	-3.41326	-2.17001	0.00682547	0.0872286	CGP
CDKN2a(p14)	sensitive	PD-0325901	MEK1/2	log(IC50)	0.153609	0.420889	0.00685746	0.0873451	CGP
APC	resistant	681640	WEE1, CHK1	log(IC50)	3.70458	2.2266	0.00687756	0.0873451	CGP
BRAF	sensitive	Bortezomib	Proteasome	log(IC50)	-6.81405	-5.25458	0.00695099	0.0879584	CGP
RB1	resistant	BMS-509744	ITK	log(IC50)	4.30917	3.56702	0.00696914	0.0879584	CGP
BRCA2	resistant	NVP-BEZ235	PI3K (Class 1) and mTORC1/2	log(IC50)	0.184412	-2.49611	0.00704125	0.0883314	CGP
NF2	sensitive	GSK269962A	ROCK	log(IC50)	2.36981	4.05378	0.00704217	0.0883314	CGP
NRAS	resistant	PAC-1	CASP3 activator	log(IC50)	4.6765	4.19362	0.00711912	0.0890218	CGP
PTEN	sensitive	MG-132	Proteasome	log(IC50)	-0.166384	2.3582	0.00721872	0.0899904	CGP
TET2	sensitive	AICAR	AMPK agonist	log(IC50)	6.04003	8.00492	0.00724892	0.0900906	CGP
CTNNB1	sensitive	Bleomycin	DNA damage	log(IC50)	-0.681661	1.01078	0.00728464	0.0902217	CGP
CDH1	resistant	ABT-888	PARP1/2	log(IC50)	6.00181	5.52783	0.00730387	0.0902217	CGP
MSH2	resistant	AZD-0530	SRC, ABL1	log(IC50)	5.80149	4.44042	0.00736919	0.0907353	CGP
APC	resistant	Docetaxel	Microtubules	log(IC50)	-4.89358	-5.48849	0.00739011	0.0907353	CGP
BCR_ABL	sensitive	SB_216763	GSK3A/B	log(IC50)	3.45502	5.88091	0.00762416	0.0933271	CGP
PIK3CA	resistant	ABT-263	BCL2, BCL-XL, BCL-W	log(IC50)	3.80404	2.90634	0.00767255	0.0935665	CGP
STK11	resistant	Obatoclax_Mesylate	BCL-2, BCL-XL, MCL-1	log(IC50)	0.0647613	-1.29653	0.00768977	0.0935665	CGP
STK11	resistant	GDC-0449	SMO	log(IC50)	6.48525	6.00817	0.00773958	0.0938916	CGP
KDM6A	sensitive	AICAR	AMPK agonist	log(IC50)	7.22729	8.02974	0.00783433	0.0947549	CGP
EWS_FLI1	sensitive	BMS-754807	IGF1R	log(IC50)	-2.12101	0.620097	0.00785738	0.0947549	CGP
NF1	resistant	AZD8055	mTORC1/2	log(IC50)	0.753354	0.290012	0.00808104	0.0971638	CGP
KRAS	resistant	MK-2206	AKT1/2	log(IC50)	3.31815	2.84733	0.0081083	0.0972039	CGP
NOTCH1	sensitive	Sunitinib	PDGFRA, PDGFRB, VEGFR(KDR), KIT, FLT3	log(IC50)	1.17538	3.22357	0.00823478	0.0984298	CGP
BCR_ABL	sensitive	GDC-0449	SMO	log(IC50)	4.37055	6.06453	0.00828588	0.0987502	CGP
FBXW7	sensitive	GSK269962A	ROCK	log(IC50)	2.70303	4.06338	0.0083584	0.0993232	CGP
EWS_FLI1	sensitive	BX-795	TBK1, PDK1, IKK, AURKB/C	log(IC50)	1.00202	2.13275	0.00839514	0.0994581	CGP
EWS_FLI1	sensitive	Axitinib	PDGFR, KIT, VEGFR	log(IC50)	2.59253	3.73303	0.0084187	0.0994581	CGP
CDKN2a(p14)	sensitive	Cisplatin	DNA crosslinker	log(IC50)	3.05789	3.43854	0.0084746	0.0998284	CGP
